# Supplementary material for: Separase Cleaves the N-Tail of the CENP-A Related Protein CPAR-1 at the Meiosis I Metaphase-Anaphase Transition in C. elegans
Source: PLoS One. 2015 Apr 28;10(4):e0125382. doi: 10.1371/journal.pone.0125382 (PMC4412405; doi:10.1371/journal.pone.0125382)
Supplement: S1 Table — (XLSX) [file pone.0125382.s005.xlsx]

## Sheet: Table S1
S1 Table. C. elegans strains used in this study.
Strain Number	Promoter and method of transgene insertion	Genotype	Figure
OD421*	endogenous; MosSCi**	unc-119(ed3); ltSi4[pOD833; hcp-3/GFP::hcp-3; cb unc-119(+)] II; hcp- 3(ok1892) III; ltIs37[pAA64; pie-1/mCherry::his-58; unc-119 (+)] IV	1C, 2, 3C
OD416*	endogenous; MosSCi**	unc-119(ed3)III; ItSi98[pOD1097/pAM10; cpar-1/GFP::cpar-1; cb-unc- 119(+)] II; ltIs37[pAA64; pie-1/mCherry::his-58; unc-119 (+)] IV	1C, 2, 5C
OD145	pie-1; biolistic transformation***	unc-119(ed3) III; ltIs117 [pJM19; pie-1/CPAR-1::GFP; unc-119 (+)]	3A, 3B, 3C
OD82	pie-1; biolistic transformation***	unc-119(ed3) III; ltIs 113 [pPM12; pie-1/GFP::CPAR-1; unc-119 (+)]	3A, 4C
OD180	pie-1; biolistic transformation***	unc-119(ed3) III; ltI119 [pJM65; pie-1/GFP::CPAR-1^E68L_R71Q[; unc-119 (+)]	5C, 5D
*(Gassmann et al. 2012)
**(Frokjaer-Jensen et al. 2008)
***(Praitis et al. 2001)
